# Supplementary material for: Electron-Induced Decomposition of 5-Bromo-4-thiouracil and 5-Bromo-4-thio-2′-deoxyuridine: The Effect of the Deoxyribose Moiety on Dissociative Electron Attachment
Source: Int J Mol Sci. 2023 May 13;24(10):8706. doi: 10.3390/ijms24108706 (PMC10217871; doi:10.3390/ijms24108706)
Supplement: Supplementary file 1 [file ijms-24-08706-s001.zip]

Archive with 2 entries (2 files):
- BrSU-BrSdU-Raw data.xlsx
- Supplementary Materials_proof_correctedas_md-SD.pdf
