# Supplementary material for: Electron-Induced Decomposition of 5-Bromo-4-thiouracil and 5-Bromo-4-thio-2′-deoxyuridine: The Effect of the Deoxyribose Moiety on Dissociative Electron Attachment
Source: Int J Mol Sci. 2023 May 13;24(10):8706. doi: 10.3390/ijms24108706 (PMC10217871; doi:10.3390/ijms24108706)
Supplement: Supplementary file 1 [file ijms-24-08706-s001.zip › BrSU-BrSdU-Raw data.xlsx]

## Sheet: BrSU-Parent (206)
Electron energy (eV)	Ion yield (Hz)
-0.6	0
-0.59	0
-0.58	0
-0.57	0
-0.56	0
-0.55	0
-0.54	0
-0.53	0
-0.52	0.125
-0.51	0
-0.5	0
-0.49	0
-0.48	0
-0.47	0
-0.46	0
-0.45	0
-0.44	0
-0.43	0
-0.42	0
-0.41	0
-0.4	0
-0.39	0
-0.38	0
-0.37	0
-0.36	0
-0.35	0
-0.34	0
-0.33	0
-0.32	0
-0.31	0
-0.3	0
-0.29	0.125
-0.28	0
-0.27	0.25
-0.26	0
-0.25	0
-0.24	0
-0.23	0.125
-0.22	0
-0.21	0.125
-0.2	0
-0.19	0
-0.18	0.125
-0.17	0.625
-0.16	0.375
-0.15	0.125
-0.14	0.125
-0.13	0.25
-0.12	0.5
-0.11	0.25
-0.1	1.125
-0.09	1.75
-0.08	2.25
-0.07	4.625
-0.06	7.125
-0.05	13.75
-0.04	21
-0.03	31.88
-0.02	41
-0.01	43.75
0	49.88
0.01	44
0.02	32.75
0.03	31.12
0.04	26.62
0.05	18.12
0.06	13.75
0.07	11.62
0.08	8.125
0.09	5.75
0.1	5.5
0.11	3.125
0.12	3.25
0.13	1.625
0.14	2.375
0.15	2
0.16	2.375
0.17	1.875
0.18	2.25
0.19	1.625
0.2	1.75
0.21	1.125
0.22	1.875
0.23	1.5
0.24	1.5
0.25	1.375
0.26	0.875
0.27	1.875
0.28	0.875
0.29	0.75
0.3	1.75
0.31	0.375
0.32	1.625
0.33	0.75
0.34	0.5
0.35	0.375
0.36	1
0.37	0.75
0.38	0.625
0.39	0.625
0.4	0.625
0.41	1
0.42	0.875
0.43	0.75
0.44	1.25
0.45	0.625
0.46	1.375
0.47	1.125
0.48	1
0.49	1
0.5	1
0.51	1.625
0.52	1.125
0.53	1.625
0.54	1.625
0.55	2.375
0.56	1.375
0.57	1.5
0.58	1.375
0.59	1.25
0.6	1.375
0.61	1.375
0.62	1.625
0.63	0.75
0.64	0.875
0.65	0.875
0.66	0.625
0.67	1
0.68	0.125
0.69	0.75
0.7	0.75
0.71	0.875
0.72	1.125
0.73	1.125
0.74	0.5
0.75	0.25
0.76	0.75
0.77	0.125
0.78	0.625
0.79	0.5
0.8	0.625
0.81	0.375
0.82	0.5
0.83	0.25
0.84	0
0.85	0.375
0.86	0.5
0.87	0.25
0.88	0.625
0.89	0.625
0.9	0.625
0.91	0.25
0.92	0.25
0.93	0.25
0.94	0.125
0.95	0.625
0.96	0.375
0.97	0.625
0.98	0.5
0.99	0.125
1	0.375
1.01	0.25
1.02	0.375
1.03	0
1.04	0.125
1.05	0
1.06	0.125
1.07	0.625
1.08	0.125
1.09	0.375
1.1	0
1.11	0.25
1.12	0.375
1.13	0
1.14	0.125
1.15	0.125
1.16	0.125
1.17	0.125
1.18	0.375
1.19	0.25
1.2	0
1.21	0.625
1.22	0.125
1.23	0.125
1.24	0
1.25	0.25
1.26	0.375
1.27	0.25
1.28	0.125
1.29	0.375
1.3	0.25
1.31	0.375
1.32	0.375
1.33	0.125
1.34	0.25
1.35	0
1.36	0
1.37	0.375
1.38	0.375
1.39	0.125
1.4	0.25
1.41	0
1.42	0
1.43	0
1.44	0.125
1.45	0
1.46	0.125
1.47	0.375
1.48	0.125
1.49	0.25
1.5	0.125
1.51	0.5
1.52	0
1.53	0.375
1.54	0.125
1.55	0.25
1.56	0.125
1.57	0.125
1.58	0.125
1.59	0.25
1.6	0.25
1.61	0
1.62	0.25
1.63	0.125
1.64	0
1.65	0
1.66	0
1.67	0
1.68	0.375
1.69	0.125
1.7	0
1.71	0
1.72	0.125
1.73	0
1.74	0
1.75	0
1.76	0
1.77	0
1.78	0
1.79	0
1.8	0.25
1.81	0
1.82	0
1.83	0.125
1.84	0.375
1.85	0
1.86	0.125
1.87	0
1.88	0.125
1.89	0
1.9	0
1.91	0
1.92	0.125
1.93	0
1.94	0
1.95	0.375
1.96	0.375
1.97	0
1.98	0
1.99	0
2	0

## Sheet: BrSU (205)
Electron energy (eV)	Ion yield (Hz)
-0.61	0
-0.6	0.08
-0.59	0
-0.58	0.16
-0.57	0
-0.56	0
-0.55	0
-0.54	0
-0.53	0
-0.52	0
-0.51	0.04
-0.5	0
-0.49	0
-0.48	0
-0.47	0.04
-0.46	0
-0.45	0
-0.44	0
-0.43	0.04
-0.42	0
-0.41	0
-0.4	0.04
-0.39	0
-0.38	0
-0.37	0.04
-0.36	0
-0.35	0
-0.34	0
-0.33	0
-0.32	0.04
-0.31	0
-0.3	0.28
-0.29	0
-0.28	0.04
-0.27	0.04
-0.26	0.04
-0.25	0.04
-0.24	0
-0.23	0
-0.22	0.08
-0.21	0
-0.2	0.04
-0.19	0
-0.18	0
-0.17	0
-0.16	0.08
-0.15	0.04
-0.14	0.28
-0.13	0.32
-0.12	0.08
-0.11	0.52
-0.1	0.76
-0.09	1.04
-0.08	1.44
-0.07	2.44
-0.06	3.2
-0.05	3.56
-0.04	5.16
-0.03	6.44
-0.02	6.2
-0.01	5.64
0	6.56
0.01	5.48
0.02	5
0.03	4.28
0.04	5.08
0.05	4.28
0.06	4.88
0.07	5.88
0.08	4.2
0.09	6.08
0.1	6.24
0.11	6.68
0.12	9.28
0.13	8.76
0.14	11.8
0.15	12.48
0.16	13.4
0.17	17.44
0.18	17.96
0.19	19.92
0.2	21.88
0.21	21.24
0.22	21.72
0.23	22.52
0.24	20.8
0.25	22.16
0.26	20.32
0.27	18.28
0.28	18.36
0.29	16.48
0.3	16.24
0.31	15.4
0.32	14.76
0.33	14.68
0.34	14.76
0.35	13.92
0.36	14.2
0.37	12.28
0.38	12.88
0.39	12.96
0.4	15.28
0.41	14.68
0.42	16.32
0.43	19.08
0.44	18.8
0.45	23.08
0.46	23.44
0.47	24.24
0.48	24.68
0.49	26.56
0.5	30.2
0.51	30.32
0.52	31.04
0.53	31.6
0.54	32.24
0.55	29.44
0.56	29.68
0.57	31.48
0.58	28.24
0.59	26.4
0.6	28.24
0.61	24.88
0.62	27.48
0.63	26.2
0.64	24.32
0.65	22.64
0.66	22.08
0.67	19.6
0.68	19.68
0.69	17.52
0.7	16.44
0.71	16.72
0.72	14.56
0.73	12.8
0.74	12.8
0.75	10.92
0.76	10.84
0.77	11.24
0.78	10.12
0.79	9.92
0.8	9.68
0.81	8.28
0.82	8.72
0.83	8.84
0.84	9.4
0.85	7.08
0.86	8.76
0.87	8.64
0.88	9.08
0.89	7.4
0.9	7.56
0.91	7.84
0.92	7.96
0.93	8.12
0.94	7.56
0.95	7.96
0.96	7.24
0.97	7.8
0.98	7.84
0.99	7.68
1	7.28
1.01	6.32
1.02	6.68
1.03	7.16
1.04	6.6
1.05	5.68
1.06	5.52
1.07	5.88
1.08	6.44
1.09	5.36
1.1	5.2
1.11	4.8
1.12	4.16
1.13	5.4
1.14	5.4
1.15	4.2
1.16	4.12
1.17	4.08
1.18	4.32
1.19	4.08
1.2	4.76
1.21	4.68
1.22	4.28
1.23	4.88
1.24	4.32
1.25	4.4
1.26	4
1.27	3.84
1.28	3.72
1.29	3.56
1.3	4.24
1.31	4.4
1.32	3.88
1.33	3.56
1.34	3.68
1.35	3.92
1.36	3.8
1.37	3.92
1.38	3.16
1.39	3
1.4	2.92
1.41	3.2
1.42	2.68
1.43	2.4
1.44	2.68
1.45	2.8
1.46	2.76
1.47	2.32
1.48	2.84
1.49	2.24
1.5	2.56
1.51	1.84
1.52	2.64
1.53	2
1.54	2.04
1.55	2.8
1.56	2.52
1.57	2.2
1.58	1.88
1.59	1.96
1.6	2.04
1.61	2.2
1.62	2
1.63	2.2
1.64	1.6
1.65	2.12
1.66	1.6
1.67	1.72
1.68	1.68
1.69	1.68
1.7	2.28
1.71	1.96
1.72	1.92
1.73	1.28
1.74	1.04
1.75	1.2
1.76	1.68
1.77	1.32
1.78	1
1.79	1.08
1.8	1.6
1.81	0.84
1.82	0.96
1.83	1.36
1.84	1.16
1.85	1.28
1.86	1.16
1.87	1.04
1.88	1.04
1.89	0.84
1.9	1.04
1.91	1.12
1.92	1.08
1.93	1.12
1.94	0.8
1.95	0.48
1.96	0.72
1.97	0.92
1.98	0.52
1.99	0.64
2	0.72
2.01	0.96
2.02	0.72
2.03	1.04
2.04	0.92
2.05	0.96
2.06	1.16
2.07	0.92
2.08	0.96
2.09	0.88
2.1	0.96
2.11	0.92
2.12	0.76
2.13	0.8
2.14	0.84
2.15	0.92
2.16	0.64
2.17	0.92
2.18	0.92
2.19	0.72
2.2	0.76
2.21	0.76
2.22	1.08
2.23	0.8
2.24	0.84
2.25	0.72
2.26	0.84
2.27	0.84
2.28	1.08
2.29	1.08
2.3	0.92
2.31	1
2.32	0.6
2.33	1.04
2.34	0.72
2.35	1.04
2.36	1.4
2.37	1.2
2.38	0.92
2.39	0.92
2.4	0.76
2.41	0.84
2.42	0.96
2.43	0.92
2.44	0.88
2.45	0.92
2.46	1.12
2.47	0.64
2.48	1.12
2.49	0.72
2.5	1.04
2.51	0.96
2.52	1.2
2.53	0.96
2.54	1.16
2.55	0.64
2.56	1.04
2.57	0.92
2.58	1.04
2.59	1.08
2.6	0.88
2.61	1.2
2.62	0.8
2.63	0.72
2.64	0.8
2.65	1.04
2.66	0.84
2.67	1.12
2.68	1.08
2.69	1.2
2.7	0.92
2.71	0.8
2.72	0.72
2.73	0.84
2.74	0.76
2.75	0.92
2.76	0.88
2.77	1.28
2.78	1
2.79	0.56
2.8	0.92
2.81	0.6
2.82	0.52
2.83	0.64
2.84	0.96
2.85	0.68
2.86	0.88
2.87	0.6
2.88	0.8
2.89	0.76
2.9	0.6
2.91	0.48
2.92	0.6
2.93	0.72
2.94	0.92
2.95	0.48
2.96	0.76
2.97	0.56
2.98	0.4
2.99	0.68
3	0.76
3.01	0.92
3.02	0.8
3.03	0.4
3.04	0.2
3.05	0.52
3.06	0.72
3.07	0.4
3.08	0.56
3.09	0.48
3.1	0.36
3.11	0.44
3.12	0.44
3.13	0.48
3.14	0.48
3.15	0.36
3.16	0.52
3.17	0.44
3.18	0.28
3.19	0.28
3.2	0.36
3.21	0.44
3.22	0.4
3.23	0.56
3.24	0.52
3.25	0.32
3.26	0.2
3.27	0.24
3.28	0.4
3.29	0.32
3.3	0.36
3.31	0.48
3.32	0.52
3.33	0.24
3.34	0.36
3.35	0.28
3.36	0.16
3.37	0.32
3.38	0.28
3.39	0.2
3.4	0.44
3.41	0.28
3.42	0.36
3.43	0.36
3.44	0.2
3.45	0.2
3.46	0.28
3.47	0.16
3.48	0.16
3.49	0.2

## Sheet: BrSU (127)
Electron energy (eV)	Ion yield (Hz)
-0.6	0
-0.59	0
-0.58	0.3333
-0.57	0
-0.56	0
-0.55	0
-0.54	0
-0.53	0.3333
-0.52	0
-0.51	0
-0.5	0.3333
-0.49	0
-0.48	0
-0.47	0
-0.46	0
-0.45	0
-0.44	0
-0.43	0.3333
-0.42	0.3333
-0.41	0.6667
-0.4	1
-0.39	1
-0.38	1
-0.37	0.6667
-0.36	0.6667
-0.35	0.6667
-0.34	1.333
-0.33	2
-0.32	2.333
-0.31	1.333
-0.3	2
-0.29	2
-0.28	0.6667
-0.27	5.667
-0.26	2.667
-0.25	4
-0.24	6.333
-0.23	7.667
-0.22	10.33
-0.21	12.33
-0.2	15
-0.19	21.67
-0.18	25.33
-0.17	32.33
-0.16	39.67
-0.15	65
-0.14	85
-0.13	103.3
-0.12	173.3
-0.11	232
-0.1	435.3
-0.09	632
-0.08	989
-0.07	1495
-0.06	2196
-0.05	2909
-0.04	3419
-0.03	3948
-0.02	4415
-0.01	4546
0	4397
0.01	4026
0.02	3582
0.03	3268
0.04	2817
0.05	2512
0.06	2292
0.07	1935
0.08	1773
0.09	1639
0.1	1536
0.11	1507
0.12	1513
0.13	1552
0.14	1539
0.15	1688
0.16	1690
0.17	1744
0.18	1693
0.19	1641
0.2	1564
0.21	1432
0.22	1302
0.23	1168
0.24	976.3
0.25	892.7
0.26	776.7
0.27	674.3
0.28	586.3
0.29	548
0.3	490.3
0.31	424.7
0.32	376.7
0.33	341
0.34	317
0.35	297
0.36	295.3
0.37	296
0.38	270.7
0.39	260
0.4	258
0.41	269
0.42	232.3
0.43	217.3
0.44	236.3
0.45	245.7
0.46	246
0.47	218.3
0.48	222.3
0.49	228.7
0.5	224
0.51	232.7
0.52	234.3
0.53	249.7
0.54	236.3
0.55	222.7
0.56	232
0.57	235.7
0.58	223
0.59	240.7
0.6	233
0.61	254
0.62	230
0.63	239.3
0.64	219.3
0.65	230.7
0.66	211.7
0.67	225.3
0.68	201.3
0.69	210
0.7	203.3
0.71	204.7
0.72	185.7
0.73	182.3
0.74	183.3
0.75	181
0.76	185.7
0.77	159.7
0.78	160.3
0.79	165
0.8	161.3
0.81	143.7
0.82	142
0.83	140
0.84	137
0.85	131
0.86	137.7
0.87	117.7
0.88	124
0.89	115.7
0.9	112
0.91	109.3
0.92	100.7
0.93	107.3
0.94	89
0.95	84.67
0.96	86.67
0.97	88.67
0.98	74
0.99	79
1	73
1.01	67.33
1.02	75.33
1.03	68.33
1.04	68
1.05	57
1.06	58
1.07	52.67
1.08	48.67
1.09	45.33
1.1	51.67
1.11	46
1.12	41.67
1.13	42.33
1.14	36.67
1.15	36.67
1.16	42
1.17	44.33
1.18	32.33
1.19	27.67
1.2	26.33
1.21	28.67
1.22	30.67
1.23	31.33
1.24	21.33
1.25	24.67
1.26	26
1.27	22.33
1.28	18.33
1.29	23
1.3	20.67
1.31	17
1.32	18.33
1.33	12.67
1.34	15.67
1.35	11.67
1.36	16.67
1.37	15.33
1.38	13
1.39	11
1.4	14.67
1.41	12.67
1.42	16.67
1.43	8.667
1.44	12.67
1.45	9.333
1.46	12.33
1.47	10
1.48	8.333
1.49	8.333
1.5	8.333
1.51	12.67
1.52	9.667
1.53	10.67
1.54	6.333
1.55	7.333
1.56	8
1.57	9.333
1.58	9.333
1.59	9
1.6	7.667
1.61	9
1.62	5
1.63	9
1.64	8.333
1.65	6.333
1.66	7
1.67	9.333
1.68	7
1.69	8.667
1.7	8.667
1.71	6.667
1.72	8.333
1.73	6
1.74	3.667
1.75	5.333
1.76	5
1.77	6
1.78	3
1.79	4.333
1.8	3.333
1.81	5.667
1.82	7
1.83	5.667
1.84	5
1.85	4.333
1.86	5
1.87	3
1.88	5.667
1.89	5
1.9	3.333
1.91	4
1.92	5.333
1.93	5
1.94	4.667
1.95	7.667
1.96	5
1.97	3.667
1.98	6
1.99	7.667
2	6

## Sheet: BrSU (126)
Electron energy (eV)	Ion yield (Hz)
-0.6	0.125
-0.59	0.25
-0.58	0
-0.57	0
-0.56	0
-0.55	0
-0.54	0
-0.53	0
-0.52	0
-0.51	0.125
-0.5	0.25
-0.49	0.125
-0.48	0
-0.47	0.25
-0.46	0
-0.45	0.125
-0.44	0
-0.43	0
-0.42	0
-0.41	0
-0.4	0
-0.39	0.125
-0.38	0.125
-0.37	0.25
-0.36	0
-0.35	0.375
-0.34	0.625
-0.33	0.5
-0.32	0.25
-0.31	0.375
-0.3	0.125
-0.29	0
-0.28	0.125
-0.27	0.5
-0.26	0.5
-0.25	0.25
-0.24	0.375
-0.23	0.375
-0.22	0.625
-0.21	1.25
-0.2	0.75
-0.19	1.25
-0.18	2.25
-0.17	2.375
-0.16	2.25
-0.15	3.25
-0.14	4.125
-0.13	4.125
-0.12	7.875
-0.11	11.12
-0.1	21.75
-0.09	33.75
-0.08	57.25
-0.07	98.88
-0.06	205.8
-0.05	316.5
-0.04	456.4
-0.03	620
-0.02	807
-0.01	908.4
0	972.9
0.01	995.1
0.02	923.6
0.03	848.2
0.04	786.9
0.05	737.2
0.06	673.1
0.07	597.2
0.08	534.9
0.09	537.2
0.1	496.2
0.11	507.5
0.12	513.2
0.13	533.6
0.14	541.8
0.15	628.9
0.16	650.1
0.17	673.9
0.18	732.6
0.19	765.2
0.2	752
0.21	737.4
0.22	705.8
0.23	673.4
0.24	599.5
0.25	560.5
0.26	509
0.27	468.2
0.28	412.2
0.29	387.5
0.3	331.5
0.31	315.5
0.32	292.5
0.33	264.5
0.34	248.9
0.35	248.2
0.36	236.8
0.37	231.2
0.38	234
0.39	221.6
0.4	219.6
0.41	225.1
0.42	229.2
0.43	227.1
0.44	228.8
0.45	220.8
0.46	235.5
0.47	231.1
0.48	242.2
0.49	256.9
0.5	258.4
0.51	250.5
0.52	263.6
0.53	272.2
0.54	267.5
0.55	272.5
0.56	275
0.57	292.4
0.58	300.6
0.59	302
0.6	308.6
0.61	309
0.62	313.6
0.63	321.1
0.64	314.9
0.65	313.4
0.66	317.5
0.67	310.2
0.68	321.9
0.69	307.5
0.7	312.6
0.71	305.9
0.72	323.5
0.73	305.5
0.74	311.8
0.75	305.4
0.76	299.1
0.77	299
0.78	293.2
0.79	289.6
0.8	296.4
0.81	280.8
0.82	270
0.83	268.1
0.84	272
0.85	241.1
0.86	250.6
0.87	245.9
0.88	238.4
0.89	227.1
0.9	225.5
0.91	231.9
0.92	221.2
0.93	214.9
0.94	201.5
0.95	197.8
0.96	182.6
0.97	186.5
0.98	186.6
0.99	180.4
1	175.6
1.01	163.4
1.02	170.9
1.03	157
1.04	153.1
1.05	148.2
1.06	143.6
1.07	139.4
1.08	137.4
1.09	129.9
1.1	121.2
1.11	119.6
1.12	121.1
1.13	114.2
1.14	106.4
1.15	94.88
1.16	89.25
1.17	89.12
1.18	89.88
1.19	83.62
1.2	74.38
1.21	72.62
1.22	70.62
1.23	76.12
1.24	66.75
1.25	65
1.26	67.38
1.27	56.12
1.28	54.75
1.29	52.25
1.3	49.25
1.31	53.25
1.32	45.75
1.33	38.25
1.34	43.25
1.35	40.5
1.36	37
1.37	37.5
1.38	34.88
1.39	33.25
1.4	27
1.41	27.75
1.42	27.88
1.43	25.25
1.44	20.88
1.45	23.75
1.46	24.5
1.47	23.75
1.48	20
1.49	20.75
1.5	19.25
1.51	16.62
1.52	16.12
1.53	15.38
1.54	13.88
1.55	15.88
1.56	12.62
1.57	13.12
1.58	11.88
1.59	12.88
1.6	14
1.61	11.88
1.62	9
1.63	10.38
1.64	9.875
1.65	10.75
1.66	12.62
1.67	9.5
1.68	10.25
1.69	8.5
1.7	8.75
1.71	8.75
1.72	8.125
1.73	9.125
1.74	9.375
1.75	7
1.76	7.875
1.77	8
1.78	9.125
1.79	8.375
1.8	8.125
1.81	8
1.82	6.125
1.83	8.25
1.84	8.625
1.85	8.5
1.86	7.5
1.87	5
1.88	6.75
1.89	7
1.9	5.125
1.91	5.875
1.92	6.5
1.93	5.625
1.94	4.875
1.95	6.625
1.96	4.125
1.97	6.25
1.98	6.125
1.99	4.125
2	4.875
2.01	4.625
2.02	4.875
2.03	5.125
2.04	5.75
2.05	4.75
2.06	5.25
2.07	5.375
2.08	4.125
2.09	4.75
2.1	4
2.11	6.25
2.12	6.5
2.13	4.5
2.14	6.25
2.15	5.875
2.16	5.375
2.17	6.125
2.18	5.75
2.19	4.875
2.2	5
2.21	4.75
2.22	5.625
2.23	5
2.24	5.875
2.25	4.375
2.26	5.25
2.27	4.625
2.28	7
2.29	5.875
2.3	4.5
2.31	3.75
2.32	5.375
2.33	4.75
2.34	4.625
2.35	4.875
2.36	3.875
2.37	4.75
2.38	4.875
2.39	4
2.4	4.5
2.41	3.125
2.42	4.75
2.43	3.25
2.44	4.75
2.45	4.125
2.46	5
2.47	3.375
2.48	4.125
2.49	4.5
2.5	4.625
2.51	3.125
2.52	4.625
2.53	3.375
2.54	4.5
2.55	4.5
2.56	4.75
2.57	2.75
2.58	4.625
2.59	4.5
2.6	3.25
2.61	4.5
2.62	4.875
2.63	2.625
2.64	3.875
2.65	3.875
2.66	5.125
2.67	2.375
2.68	3.75
2.69	2.375
2.7	3.125
2.71	3.75
2.72	2.75
2.73	3.625
2.74	3.375
2.75	3.375
2.76	2.625
2.77	3
2.78	3.125
2.79	3.75
2.8	3.25
2.81	3.125
2.82	3.5
2.83	2
2.84	1.625
2.85	2.625
2.86	3.625
2.87	3.125
2.88	4.25
2.89	3
2.9	2.125
2.91	2.625
2.92	3.875
2.93	2.625
2.94	2.375
2.95	2.75
2.96	2.75
2.97	2.875
2.98	2.125
2.99	2.375
3	2.375

## Sheet: BrSU (79)
Electron energy (eV)	Ion yield (Hz)
-0.6	0
-0.58	0
-0.56	0
-0.54	0
-0.52	0.2
-0.5	0
-0.48	0
-0.46	0
-0.44	0
-0.42	0
-0.4	0
-0.38	0.2
-0.36	0
-0.34	0
-0.32	0.2
-0.3	0
-0.28	0
-0.26	0
-0.24	0.2
-0.22	0.4
-0.2	1
-0.18	1.2
-0.16	1.2
-0.14	1.4
-0.12	6.4
-0.1	16
-0.08	30.2
-0.06	79.6
-0.04	163.8
-0.02	281.6
0	313.2
0.02	287.4
0.04	236
0.06	203.8
0.08	161.2
0.1	142.8
0.12	122.8
0.14	124.6
0.16	122.4
0.18	132
0.2	169.6
0.22	203.6
0.24	234.6
0.26	270.4
0.28	308.2
0.3	322.4
0.32	357.6
0.34	365.8
0.36	421
0.38	451.8
0.4	459
0.42	486.6
0.44	469.8
0.46	450.6
0.48	444.6
0.5	406
0.52	398.2
0.54	368.8
0.56	336.8
0.58	294.8
0.6	277.8
0.62	245.4
0.64	221.2
0.66	184.6
0.68	179.4
0.7	149
0.72	149.8
0.74	138.2
0.76	137
0.78	132.2
0.8	127
0.82	114.6
0.84	113.4
0.86	116.6
0.88	102
0.9	99.8
0.92	85
0.94	84.4
0.96	75.4
0.98	77.4
1	70.8
1.02	73
1.04	71.6
1.06	64.4
1.08	62.8
1.1	64.2
1.12	64
1.14	61.6
1.16	62.8
1.18	62.6
1.2	58.8
1.22	59
1.24	56.4
1.26	54.4
1.28	50.2
1.3	45.4
1.32	47.6
1.34	49.2
1.36	55
1.38	43.8
1.4	42.8
1.42	42.4
1.44	45.2
1.46	42.2
1.48	41
1.5	35
1.52	39.2
1.54	35.6
1.56	34.4
1.58	32.6
1.6	30.2
1.62	31.8
1.64	28.8
1.66	30
1.68	27.4
1.7	25.8
1.72	24.6
1.74	25
1.76	26.8
1.78	23
1.8	26.4
1.82	21.4
1.84	22.6
1.86	25
1.88	21.4
1.9	20.4
1.92	22.4
1.94	19.8
1.96	17
1.98	19.4
2	21
2.02	16.2
2.04	19.4
2.06	15.4
2.08	17
2.1	21.4
2.12	20
2.14	17.6
2.16	20.4
2.18	19
2.2	18.8
2.22	18.4
2.24	17.8
2.26	21
2.28	23.2
2.3	19.8
2.32	18.2
2.34	18.4
2.36	18.6
2.38	22.4
2.4	22.2
2.42	19
2.44	20.8
2.46	20.6
2.48	21
2.5	19.2
2.52	19.8
2.54	18.2
2.56	20.4
2.58	22.4
2.6	20.8
2.62	20
2.64	19.4
2.66	16.8
2.68	17
2.7	24.2
2.72	17.2
2.74	18.8
2.76	19.4
2.78	17
2.8	14
2.82	18.6
2.84	16.6
2.86	14.4
2.88	16.6
2.9	15.2
2.92	14.2
2.94	16.6
2.96	14.2
2.98	18.2
3	16.8
3.02	15.4
3.04	18.4
3.06	17.8
3.08	15.2
3.1	11.4
3.12	11.8
3.14	13.2
3.16	13
3.18	11.8
3.2	15
3.22	15.4
3.24	12.6
3.26	14
3.28	16.2
3.3	14.8
3.32	15
3.34	13.4
3.36	15.8
3.38	14.2
3.4	13
3.42	13.6
3.44	11.6
3.46	14.6
3.48	17.6
3.5	15.6
3.52	17
3.54	14
3.56	15.6
3.58	20.2
3.6	18.6
3.62	16.2
3.64	15.6
3.66	15.2
3.68	17.4
3.7	13.6
3.72	19.8
3.74	15.4
3.76	14.4
3.78	14.2
3.8	16.2
3.82	15.6
3.84	15
3.86	16.6
3.88	12.8
3.9	13.4
3.92	14
3.94	17
3.96	17.8
3.98	16.4
4	14.8
4.02	15.2
4.04	18.4
4.06	16.8
4.08	19.2
4.1	15.2
4.12	16.4
4.14	16.8
4.16	18.8
4.18	15.2
4.2	17.8
4.22	17.8
4.24	20.8
4.26	15.8
4.28	14.2
4.3	16
4.32	16
4.34	19
4.36	18.2
4.38	19
4.4	13.2
4.42	17.6
4.44	16.8
4.46	15.6
4.48	18.2
4.5	16.6
4.52	17.6
4.54	18.8
4.56	20
4.58	17.8
4.6	17.2
4.62	17
4.64	17.4
4.66	17.6
4.68	19.2
4.7	20.2
4.72	17.2
4.74	18.8
4.76	20.6
4.78	20.6
4.8	17.2
4.82	19.8
4.84	15
4.86	18.8
4.88	16
4.9	20.4
4.92	19
4.94	21.6
4.96	17.8
4.98	18
5	16.8
5.02	15.4
5.04	17.4
5.06	20.2
5.08	20.2
5.1	19.2
5.12	16.6
5.14	20.2
5.16	22.6
5.18	21.8
5.2	18.4
5.22	18.8
5.24	16.2
5.26	18.8
5.28	20
5.3	21
5.32	18.8
5.34	15.6
5.36	20
5.38	18
5.4	15.4
5.42	23.6
5.44	19.8
5.46	16.2
5.48	18.8
5.5	19.8
5.52	18.2
5.54	17
5.56	17
5.58	14.8
5.6	19.6
5.62	20.2
5.64	20
5.66	14
5.68	14.6
5.7	15
5.72	15.2
5.74	20
5.76	16.6
5.78	16.4
5.8	15.8
5.82	18
5.84	13.6
5.86	13.2
5.88	16.4
5.9	15.2
5.92	14.6
5.94	18
5.96	18.2
5.98	15
6	14.2
6.02	18.8
6.04	16.2
6.06	14.2
6.08	12.6
6.1	10.6
6.12	13.2
6.14	13
6.16	15
6.18	14.4
6.2	14.6
6.22	13.8
6.24	13.6
6.26	13.4
6.28	15.2
6.3	12
6.32	12.2
6.34	14.4
6.36	12.8
6.38	13
6.4	14.4
6.42	11.6
6.44	12
6.46	9.6
6.48	12
6.5	13
6.52	12
6.54	15.4
6.56	10.6
6.58	8.4
6.6	13
6.62	13
6.64	11.4
6.66	11.6
6.68	10.4
6.7	10.4
6.72	12.2
6.74	11.4
6.76	8
6.78	11.8
6.8	9
6.82	12.8
6.84	10.6
6.86	12.2
6.88	9.8
6.9	7.2
6.92	11
6.94	10
6.96	8.6
6.98	7.8
7	11
7.02	9.4
7.04	9.2
7.06	9.2
7.08	9.8
7.1	6.4
7.12	9.4
7.14	9.4
7.16	9.4
7.18	10.8
7.2	8.2
7.22	7.2
7.24	7.8
7.26	9
7.28	5.4
7.3	10.8
7.32	7.8
7.34	10
7.36	8.2
7.38	7.6
7.4	6.2
7.42	8.6
7.44	6.8
7.46	10
7.48	8.4
7.5	5.8
7.52	8
7.54	8.4
7.56	9.8
7.58	7.2
7.6	6.2
7.62	5.4
7.64	7.8
7.66	9.4
7.68	9.2
7.7	6.4
7.72	7.2
7.74	6.2
7.76	6.4
7.78	7.8
7.8	8.4
7.82	10.2
7.84	9.4
7.86	6.6
7.88	6.8
7.9	6.8
7.92	7
7.94	8.6
7.96	5
7.98	5.8
8	6
8.02	7.2
8.04	5.2
8.06	8.2
8.08	7
8.1	7.2
8.12	6
8.14	10
8.16	4.4
8.18	6.8
8.2	7.8
8.22	8.6
8.24	7
8.26	6.4
8.28	5.4
8.3	6.6
8.32	5.4
8.34	7.2
8.36	6.2
8.38	8.4
8.4	5.6
8.42	6.4
8.44	7.6
8.46	7.2
8.48	6.6
8.5	5.8
8.52	4.8
8.54	6.2
8.56	6
8.58	6.8
8.6	5
8.62	5.2
8.64	5
8.66	6
8.68	4
8.7	8
8.72	5.6
8.74	8.4
8.76	5
8.78	6.4
8.8	5.4
8.82	6
8.84	4.8
8.86	6.8
8.88	7
8.9	7.2
8.92	5.2
8.94	7.4
8.96	3.8
8.98	5.4
9	3.8
9.02	5.8
9.04	7.4
9.06	8
9.08	5.2
9.1	5.2
9.12	4.2
9.14	6
9.16	4.8
9.18	4.6
9.2	5.2
9.22	5.2
9.24	5.8
9.26	5.8
9.28	6.6
9.3	5
9.32	4.4
9.34	6.8
9.36	5.4
9.38	5.6
9.4	6.8
9.42	5.6
9.44	5.8
9.46	7.2
9.48	5
9.5	6.2
9.52	7
9.54	5.2
9.56	5.8
9.58	5.4
9.6	4.8
9.62	6.4
9.64	6.2
9.66	6.6
9.68	6.2
9.7	6.2
9.72	5.6
9.74	5.2
9.76	6.8
9.78	8.6
9.8	5
9.82	4.8
9.84	5.4
9.86	8.2
9.88	6.8
9.9	6

## Sheet: BrSU (42)
Electron energy (eV)	Ion yield (Hz)
-0.58	0
-0.57	0
-0.56	0.08
-0.55	0
-0.54	0
-0.53	0
-0.52	0
-0.51	0
-0.5	0.04
-0.49	0
-0.48	0
-0.47	0.04
-0.46	0
-0.45	0
-0.44	0
-0.43	0
-0.42	0
-0.41	0.08
-0.4	0.08
-0.39	0
-0.38	0.04
-0.37	0
-0.36	0
-0.35	0
-0.34	0
-0.33	0
-0.32	0
-0.31	0
-0.3	0
-0.29	0
-0.28	0
-0.27	0
-0.26	0
-0.25	0
-0.24	0.12
-0.23	0.16
-0.22	0.04
-0.21	0.08
-0.2	0
-0.19	0.16
-0.18	0.04
-0.17	0.32
-0.16	0.04
-0.15	0.16
-0.14	0.12
-0.13	0.16
-0.12	0.36
-0.11	0.12
-0.1	0.4
-0.09	0.48
-0.08	0.16
-0.07	0.28
-0.06	0.28
-0.05	0.48
-0.04	0.64
-0.03	0.44
-0.02	0.4
-0.01	0.08
0	0.32
0.01	0.32
0.02	0.6
0.03	0.08
0.04	0.28
0.05	0.2
0.06	0.2
0.07	0.36
0.08	0.28
0.09	0.16
0.1	0.24
0.11	0.24
0.12	0.32
0.13	0.04
0.14	0.2
0.15	0.16
0.16	0.32
0.17	0.32
0.18	0.2
0.19	0.12
0.2	0.2
0.21	0.32
0.22	0.12
0.23	0.08
0.24	0.2
0.25	0.08
0.26	0.04
0.27	0.12
0.28	0.04
0.29	0.12
0.3	0.08
0.31	0.2
0.32	0.12
0.33	0.04
0.34	0.08
0.35	0.08
0.36	0.04
0.37	0.08
0.38	0.2
0.39	0
0.4	0.16
0.41	0.36
0.42	0
0.43	0.04
0.44	0.12
0.45	0.12
0.46	0.08
0.47	0.08
0.48	0.08
0.49	0.08
0.5	0.04
0.51	0.16
0.52	0
0.53	0.08
0.54	0.08
0.55	0.12
0.56	0.12
0.57	0.2
0.58	0.04
0.59	0.12
0.6	0.24
0.61	0.2
0.62	0.28
0.63	0.2
0.64	0.08
0.65	0.12
0.66	0.2
0.67	0.12
0.68	0.2
0.69	0.12
0.7	0.16
0.71	0.2
0.72	0.08
0.73	0.4
0.74	0.48
0.75	0.24
0.76	0.4
0.77	0.28
0.78	0.2
0.79	0.32
0.8	0.32
0.81	0.2
0.82	0.44
0.83	0.32
0.84	0.68
0.85	0.64
0.86	0.44
0.87	0.32
0.88	0.28
0.89	0.64
0.9	0.4
0.91	0.4
0.92	0.68
0.93	0.44
0.94	0.56
0.95	0.56
0.96	0.44
0.97	0.64
0.98	0.36
0.99	0.72
1	0.52
1.01	0.36
1.02	0.72
1.03	0.96
1.04	0.6
1.05	0.88
1.06	0.68
1.07	0.64
1.08	0.84
1.09	0.64
1.1	0.4
1.11	0.84
1.12	0.52
1.13	0.28
1.14	0.48
1.15	0.64
1.16	0.32
1.17	1
1.18	0.36
1.19	0.48
1.2	0.76
1.21	0.28
1.22	0.68
1.23	0.64
1.24	0.52
1.25	0.68
1.26	0.44
1.27	0.52
1.28	0.52
1.29	0.32
1.3	0.4
1.31	0.56
1.32	0.52
1.33	0.2
1.34	0.36
1.35	0.24
1.36	0.56
1.37	0.24
1.38	0.32
1.39	0.28
1.4	0.24
1.41	0.32
1.42	0.32
1.43	0.24
1.44	0.24
1.45	0.4
1.46	0.2
1.47	0.4
1.48	0.36
1.49	0.24
1.5	0.4
1.51	0.4
1.52	0.36
1.53	0.48
1.54	0.36
1.55	0.44
1.56	0.24
1.57	0.28
1.58	0.32
1.59	0.2
1.6	0.2
1.61	0.44
1.62	0.32
1.63	0.28
1.64	0.24
1.65	0.4
1.66	0.36
1.67	0.24
1.68	0.24
1.69	0.56
1.7	0.64
1.71	0.32
1.72	0.48
1.73	0.16
1.74	0.48
1.75	0.28
1.76	0.4
1.77	0.32
1.78	0.64
1.79	0.4
1.8	0.64
1.81	0.12
1.82	0.4
1.83	0.32
1.84	0.44
1.85	0.72
1.86	0.68
1.87	0.48
1.88	0.6
1.89	0.64
1.9	0.6
1.91	0.32
1.92	0.6
1.93	0.32
1.94	0.48
1.95	0.76
1.96	0.4
1.97	1.04
1.98	0.72
1.99	0.72
2	0.76
2.01	0.88
2.02	0.68
2.03	1.04
2.04	0.84
2.05	0.68
2.06	0.88
2.07	1.08
2.08	1.16
2.09	1.24
2.1	1.16
2.11	0.96
2.12	0.92
2.13	1.24
2.14	0.76
2.15	1.2
2.16	1.4
2.17	1.52
2.18	1.28
2.19	1.6
2.2	1.4
2.21	1.28
2.22	1.44
2.23	1.56
2.24	1.44
2.25	1.52
2.26	1.56
2.27	1.96
2.28	2.28
2.29	2.08
2.3	1.96
2.31	2.24
2.32	2.04
2.33	2.68
2.34	2.08
2.35	2
2.36	2.96
2.37	1.8
2.38	2.6
2.39	2.6
2.4	2.44
2.41	2.52
2.42	2.44
2.43	2.6
2.44	2.64
2.45	2.16
2.46	3.4
2.47	3
2.48	2.76
2.49	2.32
2.5	3.72
2.51	3.12
2.52	2.8
2.53	3.24
2.54	2.48
2.55	4.08
2.56	3.4
2.57	3.32
2.58	3.56
2.59	4.04
2.6	2.72
2.61	2.68
2.62	3.92
2.63	2.92
2.64	4.04
2.65	3.44
2.66	3.92
2.67	4
2.68	3.52
2.69	3.48
2.7	3.48
2.71	4.04
2.72	3.64
2.73	3.52
2.74	3.24
2.75	3.92
2.76	3.44
2.77	3.32
2.78	3.68
2.79	3.76
2.8	3.6
2.81	3.88
2.82	3.84
2.83	3.96
2.84	4.48
2.85	3.8
2.86	3.88
2.87	5
2.88	4.08
2.89	3.64
2.9	3.88
2.91	4
2.92	3.88
2.93	4.72
2.94	3.68
2.95	4.64
2.96	4.64
2.97	3.88
2.98	4.08
2.99	4.36
3	4.64
3.01	4.24
3.02	4.6
3.03	4.28
3.04	5.08
3.05	4.88
3.06	4.92
3.07	5
3.08	3.96
3.09	4.44
3.1	4.52
3.11	4.88
3.12	3.76
3.13	4.68
3.14	5.08
3.15	4.48
3.16	4.16
3.17	4.16
3.18	5.2
3.19	4.64
3.2	4.56
3.21	5.56
3.22	5.24
3.23	5.4
3.24	5
3.25	4.56
3.26	5.2
3.27	5.08
3.28	6
3.29	5
3.3	5.2
3.31	5.72
3.32	5.6
3.33	5.48
3.34	5.68
3.35	4.68
3.36	5.24
3.37	4.52
3.38	5.24
3.39	4.96
3.4	6.16
3.41	4.88
3.42	4.56
3.43	4.84
3.44	4.88
3.45	5.36
3.46	5.12
3.47	5.08
3.48	5.84
3.49	4.8
3.5	5.48
3.51	4.2
3.52	5.16
3.53	5.2
3.54	5.32
3.55	4.72
3.56	5.08
3.57	4.8
3.58	5
3.59	5.36
3.6	5.2
3.61	5.4
3.62	4.64
3.63	4.28
3.64	3.52
3.65	4.96
3.66	5.04
3.67	4.68
3.68	4.32
3.69	4.24
3.7	4
3.71	3.64
3.72	4.28
3.73	5
3.74	4.12
3.75	4.84
3.76	3.8
3.77	4.4
3.78	4.08
3.79	3.16
3.8	3.84
3.81	3.44
3.82	3.92
3.83	3.52
3.84	3.44
3.85	3.04
3.86	2.96
3.87	3.52
3.88	3.56
3.89	3.64
3.9	3.16
3.91	3.36
3.92	3.2
3.93	3.52
3.94	3.12
3.95	2.72
3.96	3.24
3.97	2.32
3.98	2.6
3.99	2.28
4	2.8
4.01	2.32
4.02	2.44
4.03	3
4.04	2.36
4.05	2.72
4.06	2.56
4.07	2.36
4.08	2.6
4.09	2.28
4.1	1.76
4.11	2.24
4.12	2.4
4.13	2.36
4.14	2.24
4.15	1.76
4.16	1.84
4.17	2.28
4.18	2.24
4.19	1.52
4.2	2.72
4.21	2.4
4.22	2.48
4.23	2.08
4.24	2.16
4.25	2.44
4.26	2.28
4.27	2.08
4.28	1.8
4.29	1.88
4.3	2.2
4.31	1.96
4.32	1.92
4.33	1.92
4.34	1.92
4.35	1.88
4.36	2.44
4.37	1.48
4.38	2.44
4.39	1.92
4.4	2.04
4.41	1.72
4.42	2.08
4.43	1.88
4.44	2.24
4.45	1.96
4.46	1.96
4.47	2.8
4.48	2.68
4.49	1.92
4.5	3.04
4.51	2
4.52	2.16
4.53	2
4.54	2.24
4.55	2.64
4.56	2.2
4.57	2.8
4.58	2.64
4.59	2.44
4.6	2.8
4.61	2.32
4.62	2.44
4.63	2.88
4.64	2.28
4.65	2.12
4.66	2.72
4.67	2.16
4.68	2.4
4.69	2.64
4.7	3.04
4.71	2.64
4.72	2.72
4.73	2.64
4.74	2.64
4.75	2.96
4.76	2.72
4.77	2.92
4.78	3
4.79	3.04
4.8	2.24
4.81	2.92
4.82	3.12
4.83	2.68
4.84	2.84
4.85	3.08
4.86	3
4.87	3.08
4.88	3.12
4.89	2.24
4.9	3.4
4.91	2.36
4.92	2.48
4.93	3.08
4.94	2.6
4.95	3.08
4.96	3.48
4.97	2.96
4.98	3.08
4.99	3.32
5	2.88
5.01	2.76
5.02	3.68
5.03	3.08
5.04	2.64
5.05	2.56
5.06	2.72
5.07	2.12
5.08	2.84
5.09	2.8
5.1	2.16
5.11	2.64
5.12	2.88
5.13	3.12
5.14	3
5.15	3.08
5.16	3.96
5.17	3.16
5.18	3.12
5.19	3.04
5.2	2.44
5.21	2.68
5.22	3
5.23	3.6
5.24	3.2
5.25	2.92
5.26	3.08
5.27	3.12
5.28	2.72
5.29	2.44
5.3	2.56
5.31	2.96
5.32	1.88
5.33	2.48
5.34	2.32
5.35	2.48
5.36	2.68
5.37	2.96
5.38	2.2
5.39	2.96
5.4	2.48
5.41	2.48
5.42	3.08
5.43	2.72
5.44	3.08
5.45	2.56
5.46	3.04
5.47	2.52
5.48	2.68
5.49	2.16
5.5	2.4
5.51	2.88
5.52	2.2
5.53	2.48
5.54	2.36
5.55	2.24
5.56	2.68
5.57	2.48
5.58	1.92
5.59	2.4
5.6	2.04
5.61	2.04
5.62	3.24
5.63	1.72
5.64	1.88
5.65	2.4
5.66	2.56
5.67	2.28
5.68	2.04
5.69	1.92
5.7	2.6
5.71	2.32
5.72	2.04
5.73	2.36
5.74	1.68
5.75	2.04
5.76	2.08
5.77	2.52
5.78	2.16
5.79	1.8
5.8	2.16
5.81	2
5.82	2.12
5.83	1.96
5.84	1.6
5.85	1.4
5.86	2.4
5.87	2
5.88	1.52
5.89	2.24
5.9	2.2
5.91	1.68
5.92	1.84
5.93	1.48
5.94	2.12
5.95	1.6
5.96	1.8
5.97	1.44
5.98	1.36
5.99	2.28
6	1.48
6.01	2
6.02	1.88
6.03	1.8
6.04	1.68
6.05	1.84
6.06	1.48
6.07	1.84
6.08	1.56
6.09	1.88
6.1	1.32
6.11	2.08
6.12	1.4
6.13	1.44
6.14	1.8
6.15	1.96
6.16	1.4
6.17	0.96
6.18	1.28
6.19	1.84
6.2	1.44
6.21	1.52
6.22	1.48
6.23	1.68
6.24	1.28
6.25	1.16
6.26	1.2
6.27	1.08
6.28	0.96
6.29	1.6
6.3	1
6.31	1.08
6.32	1.28
6.33	0.56
6.34	1
6.35	0.92
6.36	1.48
6.37	0.8
6.38	1.4
6.39	0.88
6.4	1.24
6.41	1.12
6.42	1.28
6.43	0.76
6.44	1.08
6.45	0.6
6.46	0.76
6.47	0.76
6.48	0.76
6.49	0.96
6.5	1.04
6.51	0.68
6.52	0.64
6.53	0.92
6.54	0.72
6.55	1.32
6.56	0.92
6.57	0.92
6.58	1.04
6.59	0.76
6.6	0.92
6.61	0.8
6.62	0.84
6.63	0.6
6.64	0.68
6.65	1.04
6.66	0.96
6.67	0.76
6.68	0.72
6.69	0.84
6.7	0.64
6.71	0.56
6.72	0.52
6.73	0.68
6.74	1.28
6.75	0.6
6.76	0.72
6.77	0.72
6.78	0.32
6.79	0.76
6.8	0.64
6.81	0.88
6.82	0.6
6.83	0.48
6.84	0.88
6.85	0.8
6.86	0.56
6.87	0.48
6.88	0.52
6.89	0.68
6.9	0.36
6.91	0.44
6.92	0.6
6.93	0.84
6.94	0.72
6.95	0.72
6.96	0.44
6.97	0.48
6.98	0.52
6.99	0.64
7	0.4
7.01	0.6
7.02	0.56
7.03	0.52
7.04	0.4
7.05	0.48
7.06	0.6
7.07	0.88
7.08	0.56
7.09	0.52
7.1	0.56
7.11	0.44
7.12	0.4
7.13	0.48
7.14	0.44
7.15	0.56
7.16	0.48
7.17	0.36
7.18	0.56
7.19	0.44
7.2	0.32
7.21	0.24
7.22	0.36
7.23	0.4
7.24	0.56
7.25	0.36
7.26	0.44
7.27	0.68
7.28	0.48
7.29	0.36
7.3	0.4
7.31	0.36
7.32	0.64
7.33	0.56
7.34	0.48
7.35	0.68
7.36	0.8
7.37	0.48
7.38	0.32
7.39	0.32
7.4	0.68
7.41	0.48
7.42	0.68
7.43	0.36
7.44	0.44
7.45	0.68
7.46	0.4
7.47	0.48
7.48	0.48
7.49	0.4
7.5	0.36
7.51	0.44
7.52	0.52
7.53	0.44
7.54	0.52
7.55	0.2
7.56	0.12
7.57	0.72
7.58	0.36
7.59	0.32
7.6	0.6
7.61	0.36
7.62	0.2
7.63	0.4
7.64	0.48
7.65	0.28
7.66	0.12
7.67	0.4
7.68	0.36
7.69	0.28
7.7	0.64
7.71	0.4
7.72	0.24
7.73	0.52
7.74	0.36
7.75	0.32
7.76	0.28
7.77	0.44
7.78	0.4
7.79	0.68
7.8	0.12
7.81	0.44
7.82	0.2
7.83	0.24
7.84	0.4
7.85	0.36
7.86	0.24
7.87	0.32
7.88	0.32
7.89	0.4
7.9	0.2
7.91	0.36
7.92	0.24
7.93	0.08
7.94	0.2
7.95	0.28
7.96	0.44
7.97	0.2
7.98	0.36
7.99	0.24
8	0.28
8.01	0.4
8.02	0.36
8.03	0.24
8.04	0.44
8.05	0.32
8.06	0.16
8.07	0.32
8.08	0.32
8.09	0.32
8.1	0.32
8.11	0.28
8.12	0.28
8.13	0.2
8.14	0.2
8.15	0.2
8.16	0.44
8.17	0.32
8.18	0.2
8.19	0.36
8.2	0.24
8.21	0.16
8.22	0.4
8.23	0.36
8.24	0.12
8.25	0.4
8.26	0.2
8.27	0.24
8.28	0.28
8.29	0.08
8.3	0.28
8.31	0.28
8.32	0.24
8.33	0.24
8.34	0.08
8.35	0.12
8.36	0.12
8.37	0.2
8.38	0.24
8.39	0.16
8.4	0.2
8.41	0.28
8.42	0.16
8.43	0.04
8.44	0.24
8.45	0.08
8.46	0.4
8.47	0.36
8.48	0.08
8.49	0.16
8.5	0.12
8.51	0.24
8.52	0.32
8.53	0.08
8.54	0.2
8.55	0.16
8.56	0.2
8.57	0.28
8.58	0.2
8.59	0.28
8.6	0.12
8.61	0.44
8.62	0.16
8.63	0.2
8.64	0.32
8.65	0.32
8.66	0.2
8.67	0.36
8.68	0.28
8.69	0.24
8.7	0.36
8.71	0.12
8.72	0.28
8.73	0.2
8.74	0.24
8.75	0.2
8.76	0.24
8.77	0.16
8.78	0.16
8.79	0.16
8.8	0.04
8.81	0.24
8.82	0.2
8.83	0.24
8.84	0.32
8.85	0.48
8.86	0.16
8.87	0.32
8.88	0.44
8.89	0.12
8.9	0.2
8.91	0.36
8.92	0.2
8.93	0.12
8.94	0.24
8.95	0.32
8.96	0.24
8.97	0.28
8.98	0.12
8.99	0.12
9	0.08
9.01	0.28
9.02	0.2
9.03	0.2
9.04	0.24
9.05	0.2
9.06	0.24
9.07	0.28
9.08	0.04
9.09	0.24
9.1	0.2
9.11	0.04
9.12	0.32
9.13	0.12
9.14	0.24
9.15	0.28
9.16	0.32
9.17	0.36
9.18	0.2
9.19	0.24
9.2	0.2
9.21	0.4
9.22	0.32
9.23	0.28
9.24	0.44
9.25	0.2
9.26	0.16
9.27	0.24
9.28	0.4
9.29	0.08
9.3	0.16
9.31	0.2
9.32	0.24
9.33	0.16
9.34	0.24
9.35	0.24
9.36	0.32
9.37	0.24
9.38	0.16
9.39	0.16
9.4	0.2
9.41	0.24
9.42	0.28
9.43	0.32
9.44	0.32
9.45	0.24
9.46	0.28
9.47	0.16
9.48	0.24
9.49	0.36
9.5	0.2
9.51	0.28
9.52	0.44
9.53	0.2
9.54	0.04
9.55	0.04
9.56	0.28
9.57	0.16
9.58	0.12
9.59	0.12
9.6	0.28
9.61	0.24
9.62	0.24
9.63	0.28
9.64	0.04
9.65	0.24
9.66	0.2
9.67	0.24
9.68	0.12
9.69	0.04
9.7	0.36
9.71	0.24
9.72	0.48
9.73	0.32
9.74	0.12
9.75	0.24
9.76	0.04
9.77	0.24
9.78	0.16
9.79	0.32
9.8	0.16
9.81	0.36
9.82	0.08
9.83	0.24
9.84	0.28
9.85	0.16
9.86	0.16
9.87	0.28
9.88	0.2
9.89	0.24
9.9	0.2
9.91	0.28
9.92	0.32

## Sheet: BrSU (33)
Electron energy (eV)	Ion yield (Hz)
-0.58	0.00686
-0.57	0.02857
-0.56	0.03314
-0.55	0.01029
-0.54	-0.00343
-0.53	0
-0.52	0
-0.51	0
-0.5	0
-0.49	-0.00343
-0.48	0.01029
-0.47	0.02971
-0.46	0.04686
-0.45	0.02971
-0.44	0.01029
-0.43	-0.00686
-0.42	0.01029
-0.41	0.02971
-0.4	0.04686
-0.39	0.02971
-0.38	0.00686
-0.37	0.01029
-0.36	0.01943
-0.35	0.01371
-0.34	-0.00343
-0.33	-0.00343
-0.32	0.01029
-0.31	0.03314
-0.3	0.02971
-0.29	0.024
-0.28	0.00914
-0.27	0.03771
-0.26	0.03886
-0.25	0.08114
-0.24	0.07886
-0.23	0.128
-0.22	0.09829
-0.21	0.09829
-0.2	0.08571
-0.19	0.13029
-0.18	0.16686
-0.17	0.22971
-0.16	0.26629
-0.15	0.37829
-0.14	0.49486
-0.13	0.54743
-0.12	0.44571
-0.11	0.49257
-0.1	0.54057
-0.09	0.50057
-0.08	0.384
-0.07	0.52457
-0.06	0.65714
-0.05	0.63086
-0.04	0.72686
-0.03	0.79771
-0.02	0.65943
-0.01	0.4
0	0.504
0.01	0.75657
0.02	0.83429
0.03	0.8
0.04	0.61257
0.05	0.71314
0.06	0.58171
0.07	0.50286
0.08	0.45943
0.09	0.51543
0.1	0.54971
0.11	0.58514
0.12	0.78286
0.13	0.74857
0.14	0.58514
0.15	0.45714
0.16	0.51429
0.17	0.64
0.18	0.62743
0.19	0.62629
0.2	0.6
0.21	0.44571
0.22	0.36914
0.23	0.29371
0.24	0.25829
0.25	0.31771
0.26	0.488
0.27	0.53029
0.28	0.552
0.29	0.53029
0.3	0.42514
0.31	0.25943
0.32	0.34171
0.33	0.34629
0.34	0.472
0.35	0.41714
0.36	0.472
0.37	0.40686
0.38	0.49486
0.39	0.38514
0.4	0.33829
0.41	0.34286
0.42	0.376
0.43	0.35771
0.44	0.26857
0.45	0.21829
0.46	0.13829
0.47	0.192
0.48	0.28914
0.49	0.31543
0.5	0.20457
0.51	0.19086
0.52	0.19086
0.53	0.14857
0.54	0.17714
0.55	0.24457
0.56	0.19429
0.57	0.23886
0.58	0.23543
0.59	0.184
0.6	0.09486
0.61	0.18057
0.62	0.2
0.63	0.16914
0.64	0.11086
0.65	0.13714
0.66	0.17486
0.67	0.256
0.68	0.26743
0.69	0.23429
0.7	0.14057
0.71	0.13943
0.72	0.10971
0.73	0.07429
0.74	0.032
0.75	0.06171
0.76	0.04114
0.77	0.13943
0.78	0.184
0.79	0.27886
0.8	0.19086
0.81	0.15543
0.82	0.2
0.83	0.29486
0.84	0.37257
0.85	0.34057
0.86	0.28114
0.87	0.312
0.88	0.41029
0.89	0.35086
0.9	0.208
0.91	0.12114
0.92	0.08457
0.93	0.31314
0.94	0.40229
0.95	0.44457
0.96	0.39886
0.97	0.52114
0.98	0.38286
0.99	0.33371
1	0.53943
1.01	0.58057
1.02	0.46171
1.03	0.21714
1.04	0.34629
1.05	0.49143
1.06	0.51543
1.07	0.39886
1.08	0.44686
1.09	0.49029
1.1	0.544
1.11	0.65486
1.12	0.68457
1.13	0.62743
1.14	0.60343
1.15	0.65486
1.16	0.58629
1.17	0.51886
1.18	0.6
1.19	0.70971
1.2	0.81257
1.21	0.58286
1.22	0.54857
1.23	0.65371
1.24	0.864
1.25	0.69143
1.26	0.48229
1.27	0.46057
1.28	0.46286
1.29	0.56229
1.3	0.62171
1.31	0.74286
1.32	0.60114
1.33	0.60229
1.34	0.63543
1.35	0.75771
1.36	0.61371
1.37	0.43657
1.38	0.36571
1.39	0.47657
1.4	0.46286
1.41	0.34629
1.42	0.37257
1.43	0.44
1.44	0.51886
1.45	0.55657
1.46	0.55771
1.47	0.58057
1.48	0.53943
1.49	0.52914
1.5	0.38857
1.51	0.41486
1.52	0.42171
1.53	0.512
1.54	0.43657
1.55	0.50514
1.56	0.44114
1.57	0.41371
1.58	0.25486
1.59	0.34171
1.6	0.35771
1.61	0.46971
1.62	0.42971
1.63	0.34857
1.64	0.32457
1.65	0.42743
1.66	0.536
1.67	0.44
1.68	0.39657
1.69	0.32114
1.7	0.44571
1.71	0.38286
1.72	0.40114
1.73	0.32229
1.74	0.49143
1.75	0.53943
1.76	0.51771
1.77	0.27657
1.78	0.23086
1.79	0.45143
1.8	0.49143
1.81	0.43543
1.82	0.38057
1.83	0.57143
1.84	0.58857
1.85	0.53371
1.86	0.47429
1.87	0.44457
1.88	0.63429
1.89	0.73486
1.9	0.74971
1.91	0.552
1.92	0.48343
1.93	0.62971
1.94	0.74857
1.95	0.672
1.96	0.52114
1.97	0.60571
1.98	0.67657
1.99	0.56229
2	0.52914
2.01	0.62857
2.02	0.74286
2.03	0.768
2.04	0.73829
2.05	0.72457
2.06	0.79429
2.07	0.78971
2.08	0.81829
2.09	0.71771
2.1	0.90629
2.11	1.01486
2.12	1.23657
2.13	1.13371
2.14	1.09257
2.15	1.06629
2.16	0.92914
2.17	1.11314
2.18	1.24571
2.19	1.384
2.2	1.01486
2.21	0.90286
2.22	1.12686
2.23	1.416
2.24	1.38743
2.25	1.17371
2.26	1.11771
2.27	0.98743
2.28	1.09943
2.29	1.46743
2.3	1.67886
2.31	1.80457
2.32	1.72343
2.33	1.57143
2.34	1.42971
2.35	1.48114
2.36	1.39429
2.37	1.40114
2.38	1.70743
2.39	1.82286
2.4	1.55771
2.41	1.43429
2.42	1.51086
2.43	1.70857
2.44	1.61143
2.45	1.648
2.46	1.55314
2.47	1.704
2.48	1.544
2.49	1.41486
2.5	1.50743
2.51	1.79657
2.52	1.68343
2.53	1.40571
2.54	1.32229
2.55	1.26514
2.56	1.26971
2.57	1.44571
2.58	1.49029
2.59	1.37371
2.6	1.34171
2.61	1.60229
2.62	1.528
2.63	1.31086
2.64	1.32571
2.65	1.29486
2.66	1.18171
2.67	1.17371
2.68	1.408
2.69	1.61943
2.7	1.42629
2.71	1.22971
2.72	1.08
2.73	1.17143
2.74	0.92457
2.75	0.88229
2.76	1.08457
2.77	1.09829
2.78	1.01371
2.79	1.024
2.8	1.17829
2.81	1.22629
2.82	1.04686
2.83	0.89486
2.84	1.04914
2.85	1.23657
2.86	1.16343
2.87	0.944
2.88	0.97029
2.89	0.88571
2.9	0.78171
2.91	0.92114
2.92	0.97029
2.93	1.07429
2.94	0.83657
2.95	0.93143
2.96	0.79771
2.97	1.07543
2.98	0.98971
2.99	0.99657
3	0.93029
3.01	0.83086
3.02	0.70514
3.03	0.97943
3.04	1.18171
3.05	0.99771
3.06	0.69143
3.07	0.63771
3.08	0.65371
3.09	0.63086
3.1	0.65029
3.11	0.66057
3.12	0.65714
3.13	0.53714
3.14	0.56343
3.15	0.75086
3.16	0.848
3.17	0.73029
3.18	0.57829
3.19	0.53143
3.2	0.66286
3.21	0.63886
3.22	0.688
3.23	0.704
3.24	0.78743
3.25	0.57829
3.26	0.456
3.27	0.53943
3.28	0.72571
3.29	0.73029
3.3	0.55886
3.31	0.55657
3.32	0.66743
3.33	0.72
3.34	0.60114
3.35	0.47543
3.36	0.40457
3.37	0.31543
3.38	0.30743
3.39	0.44114
3.4	0.60114
3.41	0.62057
3.42	0.63886
3.43	0.55886
3.44	0.488
3.45	0.36
3.46	0.456
3.47	0.42743
3.48	0.496
3.49	0.41029
3.5	0.35886
3.51	0.38057
3.52	0.41714
3.53	0.38629
3.54	0.27429
3.55	0.30171
3.56	0.42057
3.57	0.504
3.58	0.432
3.59	0.28229
3.6	0.33829
3.61	0.456
3.62	0.36343
3.63	0.36686
3.64	0.34629
3.65	0.41143
3.66	0.21029
3.67	0.18857
3.68	0.2
3.69	0.272
3.7	0.28114
3.71	0.25257
3.72	0.328
3.73	0.29714
3.74	0.42857
3.75	0.34971
3.76	0.26171
3.77	0.16914
3.78	0.32571
3.79	0.32
3.8	0.26743
3.81	0.27314
3.82	0.24229
3.83	0.22171
3.84	0.24229
3.85	0.26629
3.86	0.30514
3.87	0.32457
3.88	0.24343
3.89	0.19543
3.9	0.30171
3.91	0.39657
3.92	0.40457
3.93	0.31086
3.94	0.28343
3.95	0.2
3.96	0.19886
3.97	0.18286
3.98	0.25943
3.99	0.31086
4	0.32914
4.01	0.33714
4.02	0.32343
4.03	0.30629
4.04	0.23314
4.05	0.19429
4.06	0.19543
4.07	0.31886
4.08	0.31657
4.09	0.32686
4.1	0.19657
4.11	0.23314
4.12	0.32571
4.13	0.44571
4.14	0.29257
4.15	0.24686
4.16	0.30286
4.17	0.48
4.18	0.43314
4.19	0.43314
4.2	0.304
4.21	0.31886
4.22	0.40343
4.23	0.39657
4.24	0.37486
4.25	0.35314
4.26	0.40114
4.27	0.32343
4.28	0.34971
4.29	0.50857
4.3	0.45143
4.31	0.52114
4.32	0.45257
4.33	0.424
4.34	0.19886
4.35	0.25371
4.36	0.46171
4.37	0.52571
4.38	0.45371
4.39	0.29143
4.4	0.33486
4.41	0.29829
4.42	0.29829
4.43	0.19429
4.44	0.32114
4.45	0.368
4.46	0.40343
4.47	0.34286
4.48	0.328
4.49	0.31314
4.5	0.304
4.51	0.35771
4.52	0.448
4.53	0.56114
4.54	0.50057
4.55	0.24914
4.56	0.32457
4.57	0.30857
4.58	0.50971
4.59	0.49143
4.6	0.57486
4.61	0.36114
4.62	0.43886
4.63	0.43086
4.64	0.42514
4.65	0.288
4.66	0.37714
4.67	0.38857
4.68	0.38629
4.69	0.35657
4.7	0.47543
4.71	0.56457
4.72	0.63657
4.73	0.56114
4.74	0.40229
4.75	0.41029
4.76	0.60914
4.77	0.63543
4.78	0.62286
4.79	0.56686
4.8	0.56229
4.81	0.53257
4.82	0.61371
4.83	0.51771
4.84	0.58857
4.85	0.57371
4.86	0.54057
4.87	0.416
4.88	0.496
4.89	0.54743
4.9	0.57943
4.91	0.56571
4.92	0.744
4.93	0.90171
4.94	0.93943
4.95	0.70857
4.96	0.57371
4.97	0.656
4.98	0.776
4.99	0.728
5	0.60457
5.01	0.67886
5.02	0.89257
5.03	0.608
5.04	0.62057
5.05	0.63771
5.06	0.85943
5.07	0.77943
5.08	0.97943
5.09	0.8
5.1	0.71314
5.11	0.89029
5.12	0.99771
5.13	0.64457
5.14	0.52
5.15	0.69029
5.16	0.63771
5.17	0.58971
5.18	0.67771
5.19	0.85943
5.2	0.816
5.21	0.75543
5.22	0.68914
5.23	0.62057
5.24	0.73371
5.25	0.672
5.26	0.59657
5.27	0.48229
5.28	0.648
5.29	0.73143
5.3	0.592
5.31	0.68686
5.32	0.75086
5.33	0.78629
5.34	0.648
5.35	0.76686
5.36	0.68914
5.37	0.59771
5.38	0.63771
5.39	0.56229
5.4	0.59657
5.41	0.59429
5.42	0.65257
5.43	0.55657
5.44	0.64343
5.45	0.64229
5.46	0.53029
5.47	0.48457
5.48	0.56229
5.49	0.63314
5.5	0.69143
5.51	0.66743
5.52	0.62514
5.53	0.72457
5.54	0.93486
5.55	0.82857
5.56	0.50514
5.57	0.45486
5.58	0.64457
5.59	0.70629
5.6	0.672
5.61	0.65486
5.62	0.60343
5.63	0.57829
5.64	0.696
5.65	0.67429
5.66	0.63429
5.67	0.56914
5.68	0.65714
5.69	0.54629
5.7	0.48914
5.71	0.44
5.72	0.43771
5.73	0.49371
5.74	0.50971
5.75	0.56229
5.76	0.46514
5.77	0.51543
5.78	0.45029
5.79	0.40571
5.8	0.44
5.81	0.61943
5.82	0.592
5.83	0.448
5.84	0.50514
5.85	0.56914
5.86	0.58743
5.87	0.42629
5.88	0.44343
5.89	0.44457
5.9	0.55771
5.91	0.52229
5.92	0.44343
5.93	0.47543
5.94	0.53029
5.95	0.56914
5.96	0.41714
5.97	0.47086
5.98	0.48914
5.99	0.58971
6	0.50743
6.01	0.57943
6.02	0.608
6.03	0.61714
6.04	0.46286
6.05	0.432
6.06	0.37714
6.07	0.30857
6.08	0.21943
6.09	0.28686
6.1	0.41371
6.11	0.536
6.12	0.54971
6.13	0.52457
6.14	0.46514
6.15	0.39086
6.16	0.30971
6.17	0.42171
6.18	0.42629
6.19	0.41029
6.2	0.38514
6.21	0.416
6.22	0.38857
6.23	0.30057
6.24	0.32343
6.25	0.29029
6.26	0.29829
6.27	0.216
6.28	0.27429
6.29	0.32571
6.3	0.31657
6.31	0.25371
6.32	0.328
6.33	0.296
6.34	0.36914
6.35	0.368
6.36	0.42629
6.37	0.32914
6.38	0.36686
6.39	0.33943
6.4	0.35771
6.41	0.39886
6.42	0.55543
6.43	0.57714
6.44	0.39657
6.45	0.37143
6.46	0.48457
6.47	0.54286
6.48	0.29486
6.49	0.18171
6.5	0.12571
6.51	0.24114
6.52	0.288
6.53	0.35543
6.54	0.40571
6.55	0.39543
6.56	0.36914
6.57	0.432
6.58	0.50971
6.59	0.464
6.6	0.37257
6.61	0.31429
6.62	0.23886
6.63	0.25486
6.64	0.27886
6.65	0.28686
6.66	0.17257
6.67	0.22629
6.68	0.25257
6.69	0.25943
6.7	0.20229
6.71	0.37486
6.72	0.42743
6.73	0.39543
6.74	0.20114
6.75	0.19657
6.76	0.22057
6.77	0.28114
6.78	0.22971
6.79	0.24
6.8	0.31771
6.81	0.31771
6.82	0.26171
6.83	0.25714
6.84	0.28457
6.85	0.28571
6.86	0.19086
6.87	0.20571
6.88	0.24229
6.89	0.30286
6.9	0.264
6.91	0.24
6.92	0.216
6.93	0.18743
6.94	0.19657
6.95	0.216
6.96	0.25143
6.97	0.19086
6.98	0.176
6.99	0.18857
7	0.304
7.01	0.28571
7.02	0.21371
7.03	0.17714
7.04	0.31771
7.05	0.32
7.06	0.14514
7.07	0.12571
7.08	0.28
7.09	0.24686
7.1	0.12571
7.11	0.11771
7.12	0.16457
7.13	0.14629
7.14	0.136
7.15	0.19886
7.16	0.21714
7.17	0.15771
7.18	0.14514
7.19	0.22743
7.2	0.22743
7.21	0.21829
7.22	0.21714
7.23	0.19886
7.24	0.19314
7.25	0.232
7.26	0.19086
7.27	0.25143
7.28	0.29714
7.29	0.21486
7.3	0.07657
7.31	0.15771
7.32	0.18057
7.33	0.25714
7.34	0.22286
7.35	0.19886
7.36	0.09943
7.37	0.20114
7.38	0.17371
7.39	0.17714
7.4	0.12343
7.41	0.13486
7.42	0.144
7.43	0.22171
7.44	0.24114
7.45	0.176
7.46	0.11657
7.47	0.12457
7.48	0.19886
7.49	0.24343
7.5	0.21714
7.51	0.16914
7.52	0.16457
7.53	0.15543
7.54	0.20457
7.55	0.19886
7.56	0.17371
7.57	0.13029
7.58	0.17029
7.59	0.14514
7.6	0.10171
7.61	0.07886
7.62	0.21829
7.63	0.29143
7.64	0.24686
7.65	0.18171
7.66	0.168
7.67	0.16457
7.68	0.08229
7.69	0.14514
7.7	0.23543
7.71	0.19886
7.72	0.07543
7.73	0.03886
7.74	0.168
7.75	0.13029
7.76	0.15429
7.77	0.09257
7.78	0.07886
7.79	0.06057
7.8	0.128
7.81	0.12457
7.82	0.13714
7.83	0.19886
7.84	0.17371
7.85	0.07314
7.86	0.07086
7.87	0.14971
7.88	0.15543
7.89	0.09829
7.9	0.03543
7.91	0.09486
7.92	0.088
7.93	0.10857
7.94	0.072
7.95	0.03314
7.96	0.08571
7.97	0.17714
7.98	0.20457
7.99	0.11657
8	0.12686
8.01	0.16
8.02	0.11543
8.03	0.13943
8.04	0.12343
8.05	0.11886
8.06	0.056
8.07	0.04914
8.08	0.14629
8.09	0.16571
8.1	0.14629
8.11	0.10971
8.12	0.20229
8.13	0.23771
8.14	0.20914
8.15	0.18057
8.16	0.10286
8.17	0.05029
8.18	0.05029
8.19	0.10629
8.2	0.17029
8.21	0.18971
8.22	0.15314
8.23	0.09371
8.24	0.05943
8.25	0.20571
8.26	0.26286
8.27	0.19886
8.28	0.07314
8.29	0.19086
8.3	0.24457
8.31	0.208
8.32	0.18057
8.33	0.17829
8.34	0.128
8.35	0.056
8.36	0.12457
8.37	0.11429
8.38	0.136
8.39	0.13486
8.4	0.18743
8.41	0.13943
8.42	0.15429
8.43	0.16914
8.44	0.17371
8.45	0.096
8.46	0.088
8.47	0.12229
8.48	0.17714
8.49	0.136
8.5	0.10743
8.51	0.12
8.52	0.136
8.53	0.09029
8.54	0.04686
8.55	0.09714
8.56	0.10514
8.57	0.09486
8.58	0.09943
8.59	0.17029
8.6	0.10514
8.61	0.08914
8.62	0.15886
8.63	0.19886
8.64	0.15543
8.65	0.08457
8.66	0.10857
8.67	0.12914
8.68	0.14286
8.69	0.05029
8.7	0.03429
8.71	0.072
8.72	0.10743
8.73	0.12686
8.74	0.12229
8.75	0.06743
8.76	0.04
8.77	0.14057
8.78	0.192
8.79	0.13714
8.8	0.05029
8.81	0.10057
8.82	0.15543
8.83	0.144
8.84	0.06629
8.85	0.07771
8.86	0.05486
8.87	0.07543
8.88	0.05486
8.89	0.08457
8.9	0.05257
8.91	0.05029
8.92	0.03657
8.93	0.10743
8.94	0.15543
8.95	0.13029
8.96	0.128
8.97	0.128
8.98	0.07771
8.99	0.00343
9	0.04
9.01	0.056
9.02	0.08457
9.03	0.05486
9.04	0.07886
9.05	0.04114
9.06	0.05829
9.07	0.06629
9.08	0.08571
9.09	0.10857
9.1	0.05029
9.11	0.17143
9.12	0.15771
9.13	0.208
9.14	0.08343
9.15	0.11886
9.16	0.08229
9.17	0.06286
9.18	0.06514
9.19	0.08114
9.2	0.152
9.21	0.152
9.22	0.11657
9.23	0.024
9.24	0.05371
9.25	0.10171
9.26	0.22629
9.27	0.20914
9.28	0.23086
9.29	0.11657
9.3	0.12229
9.31	0.09943
9.32	0.13943
9.33	0.09371
9.34	0.03657
9.35	0.064
9.36	0.06514
9.37	0.12571
9.38	0.08343
9.39	0.12343
9.4	0.10743
9.41	0.15771
9.42	0.19771
9.43	0.17371
9.44	0.10971
9.45	0.008
9.46	0.048
9.47	0.05257
9.48	0.08686
9.49	0.07657
9.5	0.09371
9.51	0.10286
9.52	0.07657
9.53	0.07429
9.54	0.07543
9.55	0.06057
9.56	0.04686
9.57	0.13371
9.58	0.13829
9.59	0.10857
9.6	0.08229
9.61	0.144
9.62	0.12571
9.63	0.11771
9.64	0.08914
9.65	0.11086
9.66	0.07543
9.67	0.088
9.68	0.15657
9.69	0.192
9.7	0.11429
9.71	0.04686
9.72	0.06286
9.73	0.104
9.74	0.06857
9.75	0.072
9.76	0.05143
9.77	0.09486
9.78	0.08571
9.79	0.08686
9.8	0.04686
9.81	0.02629
9.82	0.07429
9.83	0.11886
9.84	0.144
9.85	0.10629
9.86	0.09029
9.87	0.07657
9.88	0.07314
9.89	0.11429
9.9	0.09486
9.91	0.06743
9.92	0.01714

## Sheet: BrSdU (205)
Electron energy (eV)	Ion yield (Hz)
-0.59	0.125
-0.58	0
-0.57	0
-0.56	0
-0.55	0
-0.54	0
-0.53	0
-0.52	0
-0.51	0
-0.5	0
-0.49	0
-0.48	0
-0.47	0
-0.46	0.125
-0.45	0
-0.44	0
-0.43	0
-0.42	0
-0.41	0
-0.4	0
-0.39	0.125
-0.38	0.125
-0.37	0
-0.36	0
-0.35	0
-0.34	0
-0.33	0
-0.32	0
-0.31	0
-0.3	0
-0.29	0.125
-0.28	0.125
-0.27	0
-0.26	0.25
-0.25	0.25
-0.24	0
-0.23	0.25
-0.22	0.25
-0.21	0.25
-0.2	0.5
-0.19	0.625
-0.18	1.625
-0.17	1.25
-0.16	2.375
-0.15	2.375
-0.14	3.625
-0.13	5.25
-0.12	7.125
-0.11	5.875
-0.1	7.25
-0.09	12.75
-0.08	17.62
-0.07	24.38
-0.06	32.25
-0.05	36.38
-0.04	48.88
-0.03	60
-0.02	59
-0.01	76.25
0	78.25
0.01	84.38
0.02	86.62
0.03	77.88
0.04	85.62
0.05	81.5
0.06	78.12
0.07	74.38
0.08	76.25
0.09	70.12
0.1	78.25
0.11	67.25
0.12	65.88
0.13	61.12
0.14	61.5
0.15	56.5
0.16	53
0.17	53.25
0.18	52.62
0.19	47.12
0.2	51.25
0.21	50.25
0.22	49
0.23	48.12
0.24	44.38
0.25	49.38
0.26	46
0.27	43.12
0.28	40.75
0.29	37.88
0.3	38.75
0.31	37
0.32	41.12
0.33	38.38
0.34	36.5
0.35	37.38
0.36	38.25
0.37	43.5
0.38	39.25
0.39	35.88
0.4	42.12
0.41	42
0.42	38.12
0.43	42.88
0.44	42.62
0.45	39
0.46	41.88
0.47	41.25
0.48	39.25
0.49	42.38
0.5	44.62
0.51	42.88
0.52	38.75
0.53	48.75
0.54	44.75
0.55	41.88
0.56	40.25
0.57	41.62
0.58	42
0.59	37.38
0.6	40.12
0.61	39.12
0.62	41.5
0.63	42.75
0.64	39.5
0.65	37.62
0.66	40
0.67	34
0.68	36.12
0.69	34.5
0.7	32.38
0.71	29
0.72	29.5
0.73	27.5
0.74	27.88
0.75	27.38
0.76	26.62
0.77	25.88
0.78	21.38
0.79	25.75
0.8	20.75
0.81	21.88
0.82	19.5
0.83	19.62
0.84	21.12
0.85	21.25
0.86	18.12
0.87	18.38
0.88	20.62
0.89	20.88
0.9	17.75
0.91	18
0.92	17.5
0.93	20.62
0.94	15.62
0.95	14.75
0.96	17.38
0.97	14.62
0.98	14.25
0.99	11.88
1	15
1.01	17
1.02	11.5
1.03	14.38
1.04	14.75
1.05	12.75
1.06	11.12
1.07	10.38
1.08	12
1.09	12.5
1.1	11.62
1.11	12.5
1.12	10.88
1.13	11.38
1.14	9.5
1.15	6.75
1.16	10.5
1.17	9.875
1.18	8.25
1.19	10.5
1.2	7.375
1.21	7.625
1.22	8
1.23	7.75
1.24	8
1.25	8.625
1.26	6.875
1.27	5
1.28	5.875
1.29	5.25
1.3	6.75
1.31	8.625
1.32	8.875
1.33	7.125
1.34	6.5
1.35	8
1.36	7
1.37	7.5
1.38	5.625
1.39	6.125
1.4	6.375
1.41	5.375
1.42	5.5
1.43	3.875
1.44	4.125
1.45	4.75
1.46	3.875
1.47	3.75
1.48	4.625
1.49	5.375
1.5	4.25
1.51	3
1.52	3.25
1.53	3.625
1.54	2.25
1.55	3.5
1.56	2.625
1.57	3
1.58	3.25
1.59	1.875
1.6	3.125
1.61	2
1.62	4.125
1.63	2.375
1.64	1.625
1.65	2.5
1.66	2
1.67	1.875
1.68	1.75
1.69	2.5
1.7	2
1.71	2.625
1.72	1.875
1.73	0.875
1.74	2
1.75	2.125
1.76	1.25
1.77	1.75
1.78	1.75
1.79	1.25
1.8	1.625
1.81	2.25
1.82	1.5
1.83	1.75
1.84	1.75
1.85	1.625
1.86	1.75
1.87	1.625
1.88	1.5
1.89	1.75
1.9	2.25
1.91	2.375
1.92	0.875
1.93	1
1.94	1.625
1.95	0.75
1.96	1
1.97	1.25
1.98	1.25
1.99	0.875
2	1.125
2.01	0.75
2.02	0.75
2.03	1.25
2.04	0.75
2.05	0.5
2.06	1.5
2.07	1.5
2.08	1.25
2.09	0.5
2.1	0.75
2.11	1.375
2.12	0.375
2.13	1
2.14	0.5
2.15	0.625
2.16	0.625
2.17	0.875
2.18	0.625
2.19	0.75
2.2	0.875
2.21	0.75
2.22	0.875
2.23	1.125
2.24	0.125
2.25	0.75
2.26	2
2.27	0.625
2.28	1.125
2.29	1.5
2.3	1
2.31	0.625
2.32	0.25
2.33	1
2.34	0.75
2.35	0.5
2.36	0.75
2.37	0.75
2.38	0.875
2.39	0.5
2.4	1.75
2.41	0.75
2.42	1
2.43	0.875
2.44	1.625
2.45	0.875
2.46	1.25
2.47	1.125
2.48	0.75
2.49	0.625
2.5	1.625
2.51	0.625
2.52	1
2.53	0.75
2.54	1
2.55	1
2.56	0.625
2.57	0.25
2.58	0.875
2.59	0.375
2.6	0.625
2.61	0.875
2.62	0.25
2.63	1
2.64	0.875
2.65	0.5
2.66	1.25
2.67	0.625
2.68	0.625
2.69	1
2.7	0.5
2.71	0.875
2.72	1.25
2.73	0.5
2.74	0.375
2.75	0.375
2.76	1
2.77	0.75
2.78	0.625
2.79	0.5
2.8	1.375
2.81	1
2.82	0.875
2.83	0.75
2.84	0.375
2.85	0.875
2.86	0.625
2.87	0.25
2.88	1.25
2.89	0.125
2.9	1.5
2.91	0.625
2.92	0.875
2.93	0.375
2.94	0.875
2.95	1.375
2.96	0.875
2.97	0.5
2.98	0.375
2.99	0.5
3	1.375
3.01	0.625
3.02	0.125
3.03	0.75
3.04	0.25
3.05	0.25
3.06	0.375
3.07	0.625
3.08	0.5
3.09	1
3.1	0.25
3.11	0.875
3.12	0
3.13	0.625
3.14	0.375
3.15	0.25
3.16	0.75
3.17	0.375
3.18	0.5
3.19	0.25
3.2	0.25
3.21	0.125
3.22	0
3.23	0.25
3.24	0.25
3.25	0
3.26	0
3.27	1.125
3.28	0.125
3.29	0.25
3.3	0.5
3.31	0.25
3.32	0.25
3.33	0.375
3.34	0.375
3.35	0.375
3.36	0.375
3.37	0.125
3.38	0.5
3.39	0
3.4	0.5
3.41	0.25
3.42	0.25
3.43	0
3.44	0
3.45	0.25
3.46	0.25
3.47	0.75
3.48	0
3.49	0.25
3.5	0.25
3.51	0.125

## Sheet: BrSdU (190)
Electron energy (eV)	Ion yield (Hz)
-0.58	0
-0.57	0
-0.56	0
-0.55	0
-0.54	0
-0.53	0
-0.52	0.2
-0.51	0.2
-0.5	0
-0.49	0
-0.48	0
-0.47	0
-0.46	0.2
-0.45	0
-0.44	0
-0.43	0
-0.42	0.2
-0.41	0.2
-0.4	0
-0.39	0
-0.38	0
-0.37	0.2
-0.36	0
-0.35	0
-0.34	0
-0.33	0
-0.32	0
-0.31	0
-0.3	0
-0.29	0
-0.28	0
-0.27	0.2
-0.26	0.2
-0.25	0
-0.24	0
-0.23	0.2
-0.22	0
-0.21	0
-0.2	0
-0.19	0
-0.18	0.2
-0.17	0
-0.16	0.2
-0.15	0
-0.14	0.6
-0.13	1.6
-0.12	2.4
-0.11	2.4
-0.1	5.8
-0.09	8.4
-0.08	14.2
-0.07	24.2
-0.06	29.8
-0.05	42.4
-0.04	57.4
-0.03	65.6
-0.02	71.4
-0.01	83.4
0	80.4
0.01	84
0.02	76.2
0.03	76.2
0.04	73.8
0.05	58.8
0.06	49
0.07	44.2
0.08	35.6
0.09	28.4
0.1	22.4
0.11	19.2
0.12	17.4
0.13	11
0.14	11.8
0.15	8.4
0.16	5.2
0.17	3.6
0.18	3.2
0.19	3.6
0.2	1.8
0.21	1.6
0.22	2
0.23	0.8
0.24	1
0.25	0.8
0.26	0.6
0.27	0.4
0.28	0.4
0.29	1
0.3	0.6
0.31	0.4
0.32	0.4
0.33	0.6
0.34	0.4
0.35	0.2
0.36	0.2
0.37	0.2
0.38	0.2
0.39	0.2
0.4	0.8
0.41	0.4
0.42	0.2
0.43	1
0.44	0.6
0.45	0.4
0.46	0
0.47	0.2
0.48	0.8
0.49	0
0.5	1.2
0.51	0.2
0.52	0.4
0.53	0.2
0.54	0.8
0.55	0.4
0.56	0.2
0.57	0
0.58	1.2
0.59	0.2
0.6	1
0.61	0
0.62	0.6
0.63	0.6
0.64	0.6
0.65	0
0.66	0.6
0.67	0.8
0.68	0.2
0.69	0
0.7	1
0.71	0
0.72	0
0.73	0.2
0.74	0.4
0.75	0
0.76	0
0.77	0.4
0.78	0.2
0.79	0.2
0.8	0.4
0.81	0
0.82	0
0.83	0.2
0.84	0.2
0.85	0.4
0.86	0.2
0.87	0.4
0.88	0.2
0.89	0
0.9	0.2
0.91	0
0.92	0.6
0.93	0
0.94	0.4
0.95	0
0.96	0.6
0.97	0
0.98	0
0.99	0
1	0
1.01	0
1.02	0.4
1.03	0.2
1.04	0
1.05	0.2
1.06	0
1.07	0
1.08	0
1.09	0.2
1.1	0.2
1.11	0.8
1.12	0

## Sheet: BrSdU (127)
Electron energy (eV)	Ion yield (Hz)
-0.6	0.3333
-0.59	1
-0.58	0.3333
-0.57	0.6667
-0.56	1.333
-0.55	1
-0.54	0.3333
-0.53	0.6667
-0.52	0.3333
-0.51	0.3333
-0.5	0
-0.49	0
-0.48	0.3333
-0.47	1
-0.46	0.6667
-0.45	0
-0.44	1.333
-0.43	0.6667
-0.42	0.3333
-0.41	1.667
-0.4	1.333
-0.39	1.333
-0.38	1
-0.37	0.3333
-0.36	0.6667
-0.35	1
-0.34	0.3333
-0.33	1.667
-0.32	2.667
-0.31	2.333
-0.3	1.667
-0.29	3
-0.28	2.333
-0.27	2
-0.26	6
-0.25	5.667
-0.24	5.667
-0.23	8
-0.22	7.667
-0.21	10.33
-0.2	10.33
-0.19	16.33
-0.18	26.33
-0.17	31
-0.16	42
-0.15	73
-0.14	121.3
-0.13	177.7
-0.12	310
-0.11	472.7
-0.1	793.7
-0.09	1082
-0.08	1384
-0.07	1681
-0.06	2046
-0.05	2163
-0.04	2237
-0.03	2305
-0.02	2203
-0.01	2079
0	1963
0.01	1742
0.02	1550
0.03	1370
0.04	1267
0.05	1115
0.06	1055
0.07	987
0.08	970
0.09	941.3
0.1	1004
0.11	1006
0.12	1054
0.13	1047
0.14	1084
0.15	1101
0.16	1040
0.17	1024
0.18	985.3
0.19	915.3
0.2	782.7
0.21	682.7
0.22	628.7
0.23	559.7
0.24	484.3
0.25	424.3
0.26	393.3
0.27	353.7
0.28	283.3
0.29	255.3
0.3	252.3
0.31	222.7
0.32	225
0.33	196.7
0.34	180
0.35	182.3
0.36	187.7
0.37	173
0.38	172.7
0.39	175.7
0.4	151.7
0.41	167
0.42	169
0.43	171.7
0.44	156.3
0.45	156.3
0.46	163
0.47	155
0.48	165.3
0.49	156
0.5	165.7
0.51	158
0.52	165.7
0.53	159.3
0.54	181
0.55	164
0.56	169
0.57	152
0.58	157.3
0.59	160.3
0.6	159.7
0.61	168
0.62	153.7
0.63	152.7
0.64	133
0.65	149
0.66	147.3
0.67	142.7
0.68	142.7
0.69	143.7
0.7	128.3
0.71	132.7
0.72	131
0.73	121.7
0.74	121
0.75	122
0.76	112.7
0.77	114
0.78	105
0.79	103
0.8	105
0.81	95
0.82	99.67
0.83	97.67
0.84	89
0.85	86
0.86	75.67
0.87	81
0.88	75
0.89	74.67
0.9	73.67
0.91	66.33
0.92	67.67
0.93	63
0.94	58.67
0.95	60.67
0.96	52.67
0.97	56.67
0.98	46.33
0.99	56.33
1	48
1.01	47
1.02	39
1.03	35.67
1.04	40.67
1.05	38.67
1.06	39.33
1.07	29.33
1.08	36
1.09	25.33
1.1	36.33
1.11	30.67
1.12	28.33
1.13	28.67
1.14	24.33
1.15	25
1.16	19.33
1.17	25.67
1.18	20.67
1.19	22.67
1.2	20.67
1.21	16.33
1.22	18
1.23	21
1.24	20.33
1.25	12.67
1.26	16.67
1.27	18
1.28	16.67
1.29	12
1.3	14
1.31	16
1.32	12.67
1.33	11
1.34	14.67
1.35	12.33
1.36	10.67
1.37	9.667
1.38	13
1.39	8.667
1.4	8.333
1.41	11
1.42	11.67
1.43	12
1.44	11.67
1.45	8.333
1.46	11.33
1.47	10.67
1.48	8.333
1.49	6
1.5	7.333
1.51	8
1.52	12.33
1.53	4.333
1.54	6
1.55	7.667
1.56	8
1.57	4.667
1.58	7.667
1.59	7.333
1.6	6.667
1.61	7
1.62	6.667
1.63	5
1.64	6.333
1.65	5.333
1.66	5.333
1.67	5.667
1.68	7
1.69	6.333
1.7	3
1.71	8.667
1.72	3
1.73	5
1.74	4.333
1.75	4.667
1.76	3.333
1.77	8.333
1.78	7
1.79	3
1.8	2.667
1.81	6.667
1.82	5.667
1.83	3.667
1.84	4.333
1.85	4
1.86	7.667
1.87	7
1.88	5
1.89	4.333
1.9	3
1.91	6
1.92	5
1.93	5.667
1.94	6.333
1.95	5.333
1.96	3.667
1.97	5
1.98	4
1.99	5.667
2	8

[truncated: 5 more sheets: BrSdU (126), BrSdU (98), BrSdU (79), BrSdU (42), BrSdU (33)]
